# Supplementary material for: Spatial Multi-Omics Analysis of the Qianqiu Goat Gut Microbiome and Metabolome
Source: Int J Mol Sci. 2025 Dec 7;26(24):11815. doi: 10.3390/ijms262411815 (PMC12732871; doi:10.3390/ijms262411815)
Supplement: Supplementary file 1 [file ijms-26-11815-s001.zip]

Archive with 6 entries (6 files):
- Supplementary.pdf
- table S1.csv
- Table S2.xlsx
- table S3.csv
- table S4.csv
- table S5.csv
