# Supplementary material for: Spatial Multi-Omics Analysis of the Qianqiu Goat Gut Microbiome and Metabolome
Source: Int J Mol Sci. 2025 Dec 7;26(24):11815. doi: 10.3390/ijms262411815 (PMC12732871; doi:10.3390/ijms262411815)
Supplement: Supplementary file 1 [file ijms-26-11815-s001.zip › table S1.csv]

Genus	LI2_relative_abundance	LI5_relative_abundance	LI7_relative_abundance	LI10_relative_abundance	LI9_relative_abundance	LI6_relative_abundance	LI3_relative_abundance	LI1_relative_abundance	RM5_relative_abundance	RM9_relative_abundance	RM10_relative_abundance	RM7_relative_abundance	RM2_relative_abundance	RM6_relative_abundance	RM3_relative_abundance	RM1_relative_abundance	SI5_relative_abundance	SI6_relative_abundance	SI10_relative_abundance	SI1_relative_abundance	SI7_relative_abundance	SI9_relative_abundance	SI3_relative_abundance	SI2_relative_abundance
Archaea;Euryarchaeota;Methanobacteria;Methanobacteriales;Methanobacteriaceae;Methanobrevibacter	0.5998	0.2811	0.5922	0.6137	9.6767	4.4074	0.7388	0.6433	0.2436	1.5758	1.5547	1.4768	2.0021	4.5472	0.4088	3.5595	57.6242	13.6306	21.8995	19.6066	22.3306	7.0417	12.7545	41.1532
Bacteria;Patescibacteria;Saccharimonadia;Saccharimonadales;Saccharimonadaceae;Candidatus_Saccharimonas	0.5361	0.2154	0.1999	2.4324	0.4467	1.8518	0.8298	0.4188	0.046	0.0424	0.6392	1.3468	3.8249	2.3578	0.6047	4.1595	1.2657	16.7136	3.6254	18.8106	9.3707	0.3699	22.2016	14.4485
Bacteria;Bacteroidetes;Bacteroidia;Bacteroidales;Prevotellaceae;Prevotellaceae_UCG-003	0.1028	0.3152	2.3877	0.6521	0.1067	0.972	0.0884	1.5011	0.3999	0.9524	1.8286	0.755	0.7639	0.6985	0.6385	1.531	0.0164	0.0219	0.0166	0.0585	0.077	0.0174	0.0331	0.009
Bacteria;Firmicutes;Clostridia;Clostridiales;Family_XIII;Family_XIII_AD3011_group	0.4039	0.394	0.1812	0.9951	0.345	0.7038	0.5775	0.444	0.1356	1.4306	0.3287	0.755	0.2372	0.3268	0.2322	0.1226	1.0057	3.0596	4.3446	1.1974	1.6128	2.446	1.9212	0.6933
Bacteria;Firmicutes;Clostridia;Clostridiales;Lachnospiraceae;Acetitomaculum	0.2619	0.1707	0.0523	0.1015	0.0333	0.0964	0.1405	0.0833	0.0598	0.232	0.3402	1.1338	0.1419	0.3737	0.2177	0.278	0.6297	3.9095	2.3893	1.5762	1.8957	0.5069	1.2036	0.5971
Bacteria;Firmicutes;Clostridia;Clostridiales;Family_XIII;Eubacterium_nodatum_group	0.1126	0.0341	0.0691	0.2144	0.2183	0.3394	0.3876	0.1009	0.393	0.9544	0.1461	0.1493	0.1531	0.1565	0.1234	0.1738	0.676	0.8221	0.6838	0.6565	0.6678	2.0313	0.813	0.6342
Bacteria;Proteobacteria;Gammaproteobacteria;Pseudomonadales;Moraxellaceae;Acinetobacter	0.0759	0.0263	0.1681	0.0857	0.0667	0.2933	0.0156	0.0883	0.1379	0.0706	0.0594	0.1632	0.1681	0.0939	0.1209	0.086	0.0195	0.0131	0.0276	0.0159	0.0269	0.0187	0.0238	0.008
Bacteria;Firmicutes;Clostridia;Clostridiales;Lachnospiraceae;Lachnospiraceae_UCG-002	0.071	0.0158	0.0224	0.0271	0.01	0.0251	0.026	0.0227	0.0092	0.0242	0.0753	0.1438	0.043	0.045	0.0387	0.0274	0.2784	0.4402	0.5358	0.3761	0.1732	0.0299	0.1668	0.1102
Bacteria;Firmicutes;Erysipelotrichia;Erysipelotrichales;Erysipelotrichaceae;Anaerorhabdus_furcosa_group	0.0612	0.021	0.0056	0.0519	0.0417	0.1592	0.0806	0.0126	0.0023	0.119	0.0251	0.1023	0.0261	0.0528	0.0145	0.0366	0.0349	0.3367	0.1315	0.3562	0.3984	0.3425	0.327	0.0972
Bacteria;Firmicutes;Erysipelotrichia;Erysipelotrichales;Erysipelotrichaceae;Erysipelotrichaceae_UCG-008	0.0122	0	0	0.0519	0.0033	0.0126	0.0234	0.0076	0.0023	0.0504	0.0068	0.1549	0.0224	0.0117	0.0266	0.0256	0.0791	0.2959	0.6407	0.109	0.2098	0.0548	0.2661	0.0551
Bacteria;Firmicutes;Clostridia;Clostridiales;Family_XIII;Mogibacterium	0.0147	0	0.0093	0.0384	0.0233	0.0168	0.0208	0.0227	0.0092	0.0404	0.0046	0.1355	0.0243	0.0274	0.0218	0.0201	0.1603	0.3834	0.7501	0.2007	0.3137	0.1868	0.2489	0.1693
Archaea;Euryarchaeota;Methanobacteria;Methanobacteriales;Methanobacteriaceae;Methanosphaera	0.0343	0.0053	0.0131	0.0023	0.0633	0.0126	0.0156	0.0151	0.0483	0.0504	0.0091	0.0028	0.0205	0.0039	0.0097	0.0366	0.1716	0.1195	0.0353	1.0366	0.4215	0.0984	0.4528	1.1812
Bacteria;Firmicutes;Clostridia;Clostridiales;Lachnospiraceae;Lachnospiraceae_FE2018_group	0.022	0.0026	0.0093	0.0248	0.0033	0	0.0234	0.0202	0.0322	0.0121	0.0023	0.0636	0.0131	0.0137	0.0145	0.0037	0.0657	0.0802	0.2121	0.1143	0.1674	0.0174	0.3575	0.0932
Bacteria;Actinobacteria;Coriobacteriia;Coriobacteriales;Eggerthellaceae;DNF00809	0.0073	0.0079	0.0075	0.0135	0.005	0.0084	0.0026	0.0076	0	0.0121	0.0114	0.0415	0.0056	0.0235	0.0024	0.0201	0.0113	0.0598	0.1668	0.0266	0.0731	0.0062	0.0781	0.0391
Bacteria;Bacteroidetes;Bacteroidia;Chitinophagales;Chitinophagaceae;Sediminibacterium	0.0171	0.0131	0.0056	0.009	0.0233	0.0126	0.0104	0.0126	0	0.002	0.0023	0.0664	0.0037	0.0137	0.0024	0.0146	0.0462	0.0335	0.7003	0.0638	0.1001	0.6626	0.1787	0.3326
Bacteria;Firmicutes;Clostridia;Clostridiales;Lachnospiraceae;Eubacterium_hallii_group	0.0612	0.0053	0.0093	0.0023	0.0017	0.0042	0.0078	0	0.0046	0	0.0046	0.0055	0.0056	0.0333	0.0097	0.0091	0.0565	0.1589	0.063	0.0877	0.0866	0.01	0.1231	0.0621
Bacteria;Firmicutes;Clostridia;Clostridiales;Family_XIII;Family_XIII_UCG-001	0.0024	0	0.0019	0	0.0117	0.0251	0	0.0151	0.0345	0	0	0.0028	0.0056	0	0.0121	0.0018	0.0637	0.0292	0.0331	0.1236	0.0115	0	0.0397	0.0741
Bacteria;Proteobacteria;Alphaproteobacteria;Caulobacterales;Caulobacteraceae;Brevundimonas	0.0073	0.0026	0	0	0.0017	0.0042	0	0.0025	0	0	0	0.0277	0.0019	0.0039	0.0048	0.0018	0.0041	0.0219	0.1226	0.004	0.0462	0.1906	0.0185	0.0371
