# Supplementary material for: Spatial Multi-Omics Analysis of the Qianqiu Goat Gut Microbiome and Metabolome
Source: Int J Mol Sci. 2025 Dec 7;26(24):11815. doi: 10.3390/ijms262411815 (PMC12732871; doi:10.3390/ijms262411815)
Supplement: Supplementary file 1 [file ijms-26-11815-s001.zip › Table S2.xlsx]

## Sheet: Sheet1
Table S2. Top 20 KEGG Enrichment Analysis Table
KEGG_Pathway	Ko_ID	Sig.(com.)	Pathway URL: https:\\www.genome.jp\
Steroid hormone biosynthesis	ko00140	7(10)	dbget-bin\www_bget?map00140
Metabolic pathways	ko01100	246(817)	dbget-bin\www_bget?map01100
Purine metabolism	ko00230	12(41)	dbget-bin\www_bget?map00230
Bile secretion	ko04976	8(29)	dbget-bin\www_bget?map04976
Arachidonic acid metabolism	ko00590	64(160)	dbget-bin\www_bget?map00590
Linoleic acid metabolism	ko00591	63(159)	dbget-bin\www_bget?map00591
alpha-Linolenic acid metabolism	ko00592	63(156)	dbget-bin\www_bget?map00592
Retrograde endocannabinoid signaling	ko04723	100(255)	dbget-bin\www_bget?map04723
Choline metabolism in cancer	ko05231	63(157)	dbget-bin\www_bget?map05231
Glycerolipid metabolism	ko00561	46(113)	dbget-bin\www_bget?map00561
Thermogenesis	ko04714	21(53)	dbget-bin\www_bget?map04714
Regulation of lipolysis in adipocytes	ko04923	22(52)	dbget-bin\www_bget?map04923
Fat digestion and absorption	ko04975	27(61)	dbget-bin\www_bget?map04975
Vitamin digestion and absorption	ko04977	27(72)	dbget-bin\www_bget?map04977
Cysteine and methionine metabolism	ko00270	2(22)	dbget-bin\www_bget?map00270
GPI-anchor biosynthesis	ko00563	39(101)	dbget-bin\www_bget?map00563
Sphingolipid metabolism	ko00600	3(8)	dbget-bin\www_bget?map00600
Sphingolipid signaling pathway	ko04071	4(7)	dbget-bin\www_bget?map04071
Primary bile acid biosynthesis	ko00120	6(13)	dbget-bin\www_bget?map00120
Glycerophospholipid metabolism	ko00564	137(345)	dbget-bin\www_bget?map00564
