# Supplementary material for: Spatial Multi-Omics Analysis of the Qianqiu Goat Gut Microbiome and Metabolome
Source: Int J Mol Sci. 2025 Dec 7;26(24):11815. doi: 10.3390/ijms262411815 (PMC12732871; doi:10.3390/ijms262411815)
Supplement: Supplementary file 1 [file ijms-26-11815-s001.zip › table S3.csv]

Metabolite_ID	Module Membership (MM)	Gene Significance (GS)	Module	Associated_Tissue
MEDN1160	0.499633668066781	-0.0355627	pink	RM
MW0116019	0.549096063767799	-0.103619295	pink	RM
MW0150699	0.344656475028787	-0.149740569	green	RM
MEDN1383	0.635415601269427	-0.15238316	pink	RM
MW0069118	0.174981287943846	-0.155740972	green	RM
MW0153223	0.526897996097659	-0.170360043	pink	RM
MW0015874	0.522964898605153	-0.181688003	green	RM
MW0161504	0.46270517891559	-0.188573441	green	RM
MW0112854	0.51743225267862	-0.198416878	pink	RM
MEDTN01088	0.511158974177073	-0.200097808	pink	RM
