# Supplementary material for: Spatial Multi-Omics Analysis of the Qianqiu Goat Gut Microbiome and Metabolome
Source: Int J Mol Sci. 2025 Dec 7;26(24):11815. doi: 10.3390/ijms262411815 (PMC12732871; doi:10.3390/ijms262411815)
Supplement: Supplementary file 1 [file ijms-26-11815-s001.zip › table S4.csv]

Metabolite_ID	Module	Associated_Tissue	Module Membership (MM)	Gene Significance (GS)
MW0012863	black	SI	0.766648913518667	0.913598050985124
MW0057922	black	SI	0.770692270827581	0.862012485428386
pme2617	black	SI	0.97131193689811	0.856180045276585
MW0112276	black	SI	0.968161439404939	0.844952614902524
MW0012072	black	SI	0.846505201320995	0.844380404440535
MW0125934	black	SI	0.910441179971058	0.838773117203113
MW0110740	black	SI	0.953347078327192	0.833781064562629
MW0125173	black	SI	0.947410406915331	0.829795298647422
MW0118596	black	SI	0.944709433570169	0.828562105138242
MW0104668	black	SI	0.781622824791781	0.823639883315101
