# Supplementary material for: Spatial Multi-Omics Analysis of the Qianqiu Goat Gut Microbiome and Metabolome
Source: Int J Mol Sci. 2025 Dec 7;26(24):11815. doi: 10.3390/ijms262411815 (PMC12732871; doi:10.3390/ijms262411815)
Supplement: Supplementary file 1 [file ijms-26-11815-s001.zip › table S5.csv]

Metabolite_ID	Module	Associated_Tissue	Module Membership (MM)	Gene Significance (GS)
MW0160079	blue	LI	0.784003822265729	0.811741045904769
MW0114019	blue	LI	0.881247898518854	0.804580836733283
MW0125244	blue	LI	0.895224979786803	0.804094237289566
MW0143369	blue	LI	0.822275291253398	0.797685814117142
MW0011902	blue	LI	0.753184195873621	0.794091903086143
MW0165735	blue	LI	0.850254660498948	0.78669443934373
MW0105037	blue	LI	0.854040900732055	0.782526201266239
MW0157970	blue	LI	0.843232307929809	0.758534782091612
MW0105631	blue	LI	0.803207738953722	0.7542128800439
MW0169886	blue	LI	0.883129639495951	0.753267198899767
